# Supplementary material for: Comparative Epidemiology of Human Infections with Middle East Respiratory Syndrome and Severe Acute Respiratory Syndrome Coronaviruses among Healthcare Personnel
Source: PLoS One. 2016 Mar 1;11(3):e0149988. doi: 10.1371/journal.pone.0149988 (PMC4773072; doi:10.1371/journal.pone.0149988)
Supplement: S1 Table — (XLSX) [file pone.0149988.s001.xlsx]

## Sheet: Mers HCP cases 
​Reporting country	No. of MERS cases in HCPs
Saudi Arabia ​	138
United Arab Emirates ​	21
Qatar​	0
​Jordan	12
Oman​​	0
Kuwait​​	0
​Yemen	0
Lebanon​​	0
​Iran	2
​Turkey	0
​Austria	0
​United Kingdom	0
​Germany	0
​France	0
​Italy	0
​Greece	0
​Netherlands	0
​Tunisia	0
​Algeria	0
​Malaysia	0
​Philippines	1
​Republic of Korea	9
​United States of America	0
​People's Republic of China	0
​Cumulative number	183
