# Supplementary material for: Comparative Epidemiology of Human Infections with Middle East Respiratory Syndrome and Severe Acute Respiratory Syndrome Coronaviruses among Healthcare Personnel
Source: PLoS One. 2016 Mar 1;11(3):e0149988. doi: 10.1371/journal.pone.0149988 (PMC4773072; doi:10.1371/journal.pone.0149988)
Supplement: S2 Table — (XLSX) [file pone.0149988.s002.xlsx]

## Sheet: Sheet1
Areas	Female	Male	Total	Median age (range)	Number of deaths^a	Case fatality ratio (%)	Number of imported cases (%)	Number of HCW affected (%)	Date onset first probable case	Date onset last probable case
Australia	4	2	6	15 (1-45)	0	0	6 (100)	0 (0)	2003-02-26	2003-04-01
Canada	151	100	251	49 (1-98)	43	17	5 (2)	109 (43)	2003-02-23	2003-06-12
China	2674	2607	5327^b	Not available	349	7	Not Applicable	1002 (19)	2002-11-16	2003-06-03
China, Hong Kong Special Administrative Region	977	778	1755	40 (0-100)	299	17	Not Applicable	386 (22)	2003-02-15	2003-05-31
China, Macao Special Administrative Region	0	1	1	28	0	0	1 (100)	0 (0)	2003-05-05	2003-05-05
China, Taiwan	218	128	346^c	42 (0-93)	37	11	21 (6)	68 (20)	2003-02-25	2003-06-15
France	1	6	7	49 (26 - 61)	1	14	7 (100)	2 (29)^d	2003-03-21	2003-05-03
Germany	4	5	9	44 (4-73)	0	0	9 (100)	1 (11)	2003-03-09	2003-05-06
India	0	3	3	25 (25-30)	0	0	3 (100)	0 (0)	2003-04-25	2003-05-06
Indonesia	0	2	2	56 (47-65)	0	0	2 (100)	0 (0)	2003-04-06	2003-04-17
Italy	1	3	4	30.5 (25-54)	0	0	4 (100)	0 (0)	2003-03-12	2003-04-20
Kuwait	1	0	1	50	0	0	1 (100)	0 (0)	2003-04-09	2003-04-09
Malaysia	1	4	5	30 (26-84)	2	40	5 (100)	0 (0)	2003-03-14	2003-04-22
Mongolia	8	1	9	32 (17-63)	0	0	8 (89)	0 (0)	2003-03-31	2003-05-06
New Zealand	1	0	1	67	0	0	1 (100)	0 (0)	2003-04-20	2003-04-20
Philippines	8	6	14	41 (29-73)	2	14	7 (50)	4 (29)	2003-02-25	2003-05-05
Republic of Ireland	0	1	1	56	0	0	1 (100)	0 (0)	2003-02-27	2003-02-27
Republic of Korea	0	3	3	40 (20-80)	0	0	3 (100)	0 (0)	2003-04-25	2003-05-10
Romania	0	1	1	52	0	0	1 (100)	0 (0)	2003-03-19	2003-03-19
Russian Federation	0	1	1	25	0	0	Not Available	0 (0)	2003-05-05	2003-05-05
Singapore	161	77	238	35 (1-90)	33	14	8 (3)	97 (41)	2003-02-25	2003-05-05
South Africa	0	1	1	62	1	100	1 (100)	0 (0)	2003-04-03	2003-04-03
Spain	0	1	1	33	0	0	1 (100)	0 (0)	2003-03-26	2003-03-26
Sweden	3	2	5	43 (33-55)	0	0	5 (100)	0 (0)	2003-03-28	2003-04-23
Switzerland	0	1	1	35	0	0	1 (100)	0 (0)	2003-03-09	2003-03-09
Thailand	5	4	9	42 (2-79)	2	22	9 (100)	1 (11)^d	2003-03-11	2003-05-27
United Kingdom	2	2	4	59 (28-74)	0	0	4 (100)	0 (0)	2003-03-01	2003-04-01
United States	13	14	27	36 (0-83)	0	0	27 (100)	0 (0)	2003-02-24	13-Jul-03^e
Viet Nam	39	24	63	43 (20-76)	5	8	1 (2)	36 (57)	2003-02-23	2003-04-14
Total			8096		774	9.6	142	1706
